# Supplementary material for: Vegetarian and Plant-Based Nutrition in Belgian Hospitals: A Cross-Sectional Study Revealing Gaps and Opportunities for Healthier Food Environments
Source: Nutrients. 2026 May 22;18(11):1654. doi: 10.3390/nu18111654 (PMC13258568; doi:10.3390/nu18111654)
Supplement: Supplementary file 1 [file nutrients-18-01654-s001.zip]

Archive with 1 entries (1 files):
- nutrients-4316853-supplementary.pdf
